# Supplementary material for: Uptake, Translocation, and Fate of Carcinogenic Aristolochic Acid in Typical Vegetables in Soil−Plant Systems
Source: Molecules. 2022 Nov 27;27(23):8271. doi: 10.3390/molecules27238271 (PMC9739334; doi:10.3390/molecules27238271)
Supplement: Supplementary file 1 [file molecules-27-08271-s001.zip]

Archive with 1 entries (1 files):
- molecules-2060950-supplementary.pdf
